# Supplementary material for: Does a Higher Protein Diet Promote Satiety and Weight Loss Independent of Carbohydrate Content? An 8-Week Low-Energy Diet (LED) Intervention
Source: Nutrients. 2022 Jan 26;14(3):538. doi: 10.3390/nu14030538 (PMC8838013; doi:10.3390/nu14030538)
Supplement: Supplementary file 1 [file nutrients-14-00538-s001.zip]

Archive with 1 entries (1 files):
- nutrients-1527278-supplementary.pdf
